# Supplementary material for: Gold/DNA-Cu2+ Complex Nanozyme-Based Aptamer Lateral Flow Assay for Highly Sensitive Detection of Kanamycin
Source: Molecules. 2024 Sep 26;29(19):4569. doi: 10.3390/molecules29194569 (PMC11478301; doi:10.3390/molecules29194569)
Supplement: Supplementary file 1 [file molecules-29-04569-s001.zip]

Archive with 1 entries (1 files):
- molecules-3190154-supplementary.pdf
